# Supplementary material for: The Association Between Sensory Impairment and Adherence to COVID-19 Prevention Measures in the Adult California Health Interview Survey Population
Source: Vision (Basel). 2025 May 2;9(2):40. doi: 10.3390/vision9020040 (PMC12101245; doi:10.3390/vision9020040)
Supplement: Supplementary file 1 [file vision-09-00040-s001.zip]

Archive with 1 entries (1 files):
- vision-3536797-supplementary.pdf
